# Supplementary material for: Naringin from Coffee Inhibits Foodborne Aspergillus fumigatus via the NDK Pathway: Evidence from an In Silico Study
Source: Molecules. 2023 Jul 4;28(13):5189. doi: 10.3390/molecules28135189 (PMC10343685; doi:10.3390/molecules28135189)
Supplement: Supplementary file 1 [file molecules-28-05189-s001.zip]

Archive with 1 entries (1 files):
- molecules-2441632-supplementary.pdf
